# Supplementary material for: The Antimicrobial Activity of Omiganan Alone and In Combination against Candida Isolated from Vulvovaginal Candidiasis and Bloodstream Infections
Source: Antibiotics (Basel). 2021 Aug 19;10(8):1001. doi: 10.3390/antibiotics10081001 (PMC8389017; doi:10.3390/antibiotics10081001)
Supplement: Supplementary file 1 [file antibiotics-10-01001-s001.zip]

Archive with 1 entries (1 files):
- antibiotics-1335029-supplementary.pdf
